# Supplementary material for: Hepatitis C virus NS5A protein promotes the lysosomal degradation of diacylglycerol O-acyltransferase 1 (DGAT1) via endosomal microautophagy
Source: Autophagy Rep. 2022 Jul 22;1(1):264–85. doi: 10.1080/27694127.2022.2095591 (PMC11864691; doi:10.1080/27694127.2022.2095591)
Supplement: Supplemental Material [file KAUO_A_2095591_SM4251.zip]

Archive with 2 entries (2 files):
- Figure revision_R2_final.pptx
- Yuliandari_Autophagy reports_R2_manuscript tracked changes.pdf
